# Supplementary material for: The Comprehensive Analysis of Motor and Neuropsychiatric Symptoms in Patients with Huntington’s Disease from China: A Cross-Sectional Study
Source: J Clin Med. 2022 Dec 27;12(1):206. doi: 10.3390/jcm12010206 (PMC9821667; doi:10.3390/jcm12010206)
Supplement: Supplementary file 1 [file jcm-12-00206-s001.zip]

Archive with 1 entries (1 files):
- jcm-2049834-supplementary.pdf
